# Supplementary material for: Synthesis of a Bimetallic-Doped Phytate-Melamine Composite as an Efficient Additive for Epoxy Resins with High Fire Safety
Source: Polymers (Basel). 2024 Dec 21;16(24):3586. doi: 10.3390/polym16243586 (PMC11679077; doi:10.3390/polym16243586)
Supplement: Supplementary file 1 [file polymers-16-03586-s001.zip]

Archive with 1 entries (1 files):
- polymers-3356884-supplementary.pdf
